# Supplementary material for: Formamidinium Lead Halide Perovskite Nanocomposite Scintillators
Source: Nanomaterials (Basel). 2022 Jun 22;12(13):2141. doi: 10.3390/nano12132141 (PMC9268382; doi:10.3390/nano12132141)
Supplement: Supplementary file 1 [file nanomaterials-12-02141-s001.zip]

Archive with 1 entries (1 files):
- nanomaterials-1768515-supplementary.pdf
